# Supplementary material for: New Species of Didymellaceae within Aquatic Plants from Southwestern China
Source: J Fungi (Basel). 2023 Jul 19;9(7):761. doi: 10.3390/jof9070761 (PMC10381294; doi:10.3390/jof9070761)
Supplement: Supplementary file 1 [file jof-09-00761-s001.zip]

Archive with 2 entries (2 files):
- Supplementary Table 1.pdf
- Supplementary Table 2.xlsx
