# Supplementary material for: New Species of Didymellaceae within Aquatic Plants from Southwestern China
Source: J Fungi (Basel). 2023 Jul 19;9(7):761. doi: 10.3390/jof9070761 (PMC10381294; doi:10.3390/jof9070761)
Supplement: Supplementary file 1 [file jof-09-00761-s001.zip › Supplementary Table 2.xlsx]

## Sheet: Sheet1
Table S2: Detailed information on samples of 51 isolates in Didymellaceae.
Species	Strain number	Province	Sampling Site	Type	Plant species	Tissue
Boeremia exigua var. vulgartis	YL23	Yunnan	Yila	Wetland	Hippuris vulgaris L.	leaf
Didymella degraaffiae	YMF1.05212		Yila	Wetland	Hippuris vulgaris L.	root
Didymella hippuris	YMF1.05210		Shangrila	Lake	Hippuris vulgaris L.	root
Leptosphaerulina shangrilensis	YMF1.05053		Shangrila	Lake	Hippuris vulgaris L.	root
Dimorphoma isotiana	YMF1.05048		Tengchong	Pond	Isoetes sinensis Palmer	root
Epicoccum thailandicum	QC12		Tengchong	Pond	Isoetes sinensis Palmer	stem
Cumuliphoma lijiangensis	YMF1.05096		Lijiang	Wetland	Hippuris vulgaris L.	leaf
Didymella glomerata	JH24		Jian Lake	Lake	Nymphoides peltata (S. G. Gmel.) Kuntze	stem
Boeremia exigua var. kasensis	YMF1.05031		Gongka Lake	Lake	Hippuris vulgaris L.	stem
Boeremia exigua var. kasensis	YMF1.05094		Gongka Lake	Lake	Hippuris vulgaris L.	leaf
Boeremia exigua var. kasensis	YMF1.05091		Gongka Lake	Lake	Hippuris vulgaris L.	leaf
Didymella gongkasis	YMF1.05095		Gongka Lake	Lake	Hippuris vulgaris L.	leaf
Didymella gongkasis	YMF1.05029		Gongka Lake	Lake	Hippuris vulgaris L.	leaf
Didymella hippuris	YMF1.05089		Gongka Lake	Lake	Hippuris vulgaris L.	stem
Stagonosporopsis bungeiana	YMF1.05092		Gongka Lake	Lake	Batrachium bungei (Steud.) L. Liou	leaf
Allophoma hayatii	YMF1.05027		Fuxian Lake	Lake	Potamogeton wrightii Morong	leaf
Didymella erhaiensis	YMF1.05021		Erhai	Lake	Eichhornia crassipes (Mart.) Solms	leaf
Didymella erhaiensis	YMF1.05024		Erhai	Lake	Eichhornia crassipes (Mart.) Solms	leaf
Didymella erhaiensis	YMF1.05023		Erhai	Lake	Hydrocharis dubia (Bl.) Backer	root
Didymella erhaiensis	YMF1.05084		Erhai	Lake	Ixeris chinensis (Thunb.) Nakai	root
Remotididymella hydrilanus	YMF1.05022		Erhai	Lake	Hydrilla verticillata (Linn. f.) Royle	stem
Stagonosporopsis malaiana	YMF1.05087		Erhai	Lake	Potamogeton wrightii Morong	stem
Boeremia exigua var. viburni	YMF1.05216	Sichuan	Ruogaier Lake	Lake	Hippuris vulgaris L.	stem
Ectophoma multirostrata	YMF1.05209		Qionghai	Lake	Elodea canadensis Michx.	leaf
Ectophoma myriophyllanus	YMF1.05208		Qionghai	Lake	Elodea canadensis Michx.	leaf
Ectophoma myriophyllanus	YMF1.05050		Qionghai	Lake	Myriophyllum spicatum L.	leaf
Didymella gei	YMF1.05051		Qisehai	Lake	Myriophyllum spicatum L.	leaf
Didymella sinensis	YMF1.05207		Qisehai	Lake	Myriophyllum spicatum L.	leaf
Boeremia exigua var. kasensis	YMF1.05043		Litang	Pond	Myriophyllum spicatum L.	root
Boeremia exigua var. kasensis	YMF1.05205		Litang	Pond	Myriophyllum spicatum L.	root
Boeremia exigua var. vulgartis	YMF1.05206		Litang	Pond	Hippuris vulgaris L.	leaf
Epicoccum huancayense	YMF1.05047		Litang	Pond	Batrachium bungei (Steud.) L. Liou	root
Boeremia exigua var. kasensis	KS18		Kasa Lake	Lake	Hippuris vulgaris L.	stem
Boeremia exigua var. kasensis	YMF1.05057		Kasa Lake	Lake	Myriophyllum aquaticum (Vell.) Verdc.	stem
Boeremia exigua var. vulgartis	YMF1.05039		Kasa Lake	Lake	Hippuris vulgaris L.	stem
Boeremia exigua var. vulgartis	YMF1.05042		Kasa Lake	Lake	Hippuris vulgaris L.	leaf
Didymella hippuris	YMF1.05037		Kasa Lake	Lake	Hippuris vulgaris L.	root
Didymella hippuris	YMF1.05204		Kasa Lake	Lake	Myriophyllum spicatum L.	stem
Didymella kasensis	YMF1.05035		Kasa Lake	Lake	Myriophyllum aquaticum (Vell.) Verdc.	leaf
Didymella myriophyllana	YMF1.05100		Kasa Lake	Lake	Myriophyllum aquaticum (Vell.) Verdc.	leaf
Epicoccum latusicollum	KS52		Kasa Lake	Lake	Myriophyllum spicatum L.	root
Epicoccum plurivorum	KS55		Kasa Lake	Lake	Myriophyllum spicatum L.	stem
Leptosphaerulina kasensis	YMF1.05041		Kasa Lake	Lake	Hippuris vulgaris L.	leaf
Didymella myriophyllana	GZ58		Ganzi	Pond	Hippuris vulgaris L.	leaf
Boeremia linicola	YMF1.05017		Daofu	Pond	Hippuris vulgaris L.	stem
Didymella glomerata	DF34		Daofu	Pond	Hippuris vulgaris L.	stem
Boeremia exigua var. viburni	YMF1.05009		Baiyu	Pond	Hippuris vulgaris L.	stem
Boeremia exigua var. viburni	YMF1.05077		Baiyu	Pond	Hippuris vulgaris L.	leaf
Didymella sinensis	YMF1.05008		Baiyu	Pond	Hippuris vulgaris L.	root
Leptosphaerulina saccharicola	YMF1.05076		Baiyu	Pond	Hippuris vulgaris L.	stem
Stagonosporopsis tanaceti	YMF1.05015	Guizhou	Caohai	Lake	Potamogeton wrightii Morong	stem
